# Supplementary material for: ﻿Discovery of five new species of Allacta from Yunnan and Hainan, China (Blattodea, Pseudophyllodromiidae)
Source: Zookeys. 2024 Feb 5;1191:1–21. doi: 10.3897/zookeys.1191.113043 (PMC10862344; doi:10.3897/zookeys.1191.113043)
Supplement: XML Treatment for Allacta [file zookeys.1191.113043-treatment1.xml]

<!DOCTYPE tp:taxon-treatment
  PUBLIC "-//TaxonX//DTD Taxonomic Treatment Publishing DTD v0 20100105//EN" "tax-treatment-NSO.dtd">
<tp:taxon-treatment xmlns:tp="http://www.plazi.org/taxpub"><tp:treatment-meta><kwd-group><label>Taxon classification</label><kwd>
                <named-content content-type="kingdom">Animalia</named-content>
              </kwd><kwd>
                <named-content content-type="order">Blattodea</named-content>
              </kwd><kwd>
                <named-content content-type="family">Pseudophyllodromiidae</named-content>
              </kwd></kwd-group><mixed-citation publication-type="journal"><person-group><name><surname>Li</surname><given-names>Bian-Lun</given-names></name><name><surname>Hu</surname><given-names>Peng-Hui</given-names></name><name><surname>Guo</surname><given-names>Lin</given-names></name><name><surname>Che</surname><given-names>Yan-Li</given-names></name><name><surname>Wang</surname><given-names>Zong-Qing</given-names></name></person-group><article-title>﻿Discovery of five new species of <italic><tp:taxon-name><tp:taxon-name-part taxon-name-part-type="genus" reg="Allacta">Allacta</tp:taxon-name-part></tp:taxon-name></italic> from Yunnan and Hainan, China (<tp:taxon-name><tp:taxon-name-part taxon-name-part-type="order">Blattodea</tp:taxon-name-part></tp:taxon-name>, <tp:taxon-name><tp:taxon-name-part taxon-name-part-type="subfamily">Pseudophyllodromiidae</tp:taxon-name-part></tp:taxon-name>)</article-title><source>Zookeys</source><day>05</day><month>02</month><year>2024</year><volume>1191</volume><fpage>1</fpage><lpage>21</lpage><pub-id pub-id-type="doi">10.3897/zookeys.1191.113043</pub-id></mixed-citation></tp:treatment-meta><tp:nomenclature><label>﻿</label><tp:taxon-name>
              <object-id xmlns:xlink="http://www.w3.org/1999/xlink" content-type="arpha" xlink:type="simple">47B6736C-1EB1-54D5-A6C8-CBAE12C72BD7</object-id>
              <tp:taxon-name-part taxon-name-part-type="genus" reg="Allacta">Allacta</tp:taxon-name-part>
            </tp:taxon-name><tp:taxon-authority>Saussure &amp; Zehntner, 1895</tp:taxon-authority></tp:nomenclature><tp:treatment-sec sec-type="diagnosis" id="SECID0EPYAE"><title>Diagnosis.</title><p>The characteristics of the external structure and male genitalia were given in full in <xref ref-type="bibr" rid="B23">Roth (1993b)</xref> and <xref ref-type="bibr" rid="B6">He et al. (2019)</xref>. The following are supplements or adjustments. Tegmina and wings usually fully developed, sometimes reduced (<italic><tp:taxon-name><tp:taxon-name-part taxon-name-part-type="genus" reg="Allacta">A.</tp:taxon-name-part><tp:taxon-name-part taxon-name-part-type="species" reg="bifolium">bifolium</tp:taxon-name-part></tp:taxon-name></italic> Li &amp; Wang, sp. nov. and <italic><tp:taxon-name><tp:taxon-name-part taxon-name-part-type="genus" reg="Allacta">A.</tp:taxon-name-part><tp:taxon-name-part taxon-name-part-type="species" reg="redacta">redacta</tp:taxon-name-part></tp:taxon-name></italic> Li &amp; Wang, sp. nov.). Subgenital plate usually with two styli, a few with one stylus (<italic><tp:taxon-name><tp:taxon-name-part taxon-name-part-type="genus" reg="Allacta">A.</tp:taxon-name-part><tp:taxon-name-part taxon-name-part-type="species" reg="unicaudata">unicaudata</tp:taxon-name-part></tp:taxon-name></italic> Li &amp; Wang, sp. nov.).</p></tp:treatment-sec><tp:treatment-sec sec-type="remarks" id="SECID0E5ZAE"><title>Remarks.</title><p>Species of <italic><tp:taxon-name><tp:taxon-name-part taxon-name-part-type="genus" reg="Allacta">Allacta</tp:taxon-name-part></tp:taxon-name></italic> from China were listed by <xref ref-type="bibr" rid="B6">He et al. (2019)</xref>; three belong to the <italic>hamifera</italic> species group (<italic><tp:taxon-name><tp:taxon-name-part taxon-name-part-type="genus" reg="Allacta">A.</tp:taxon-name-part><tp:taxon-name-part taxon-name-part-type="species" reg="alba">alba</tp:taxon-name-part></tp:taxon-name></italic>, <italic><tp:taxon-name><tp:taxon-name-part taxon-name-part-type="genus" reg="Allacta">A.</tp:taxon-name-part><tp:taxon-name-part taxon-name-part-type="species" reg="bimaculata">bimaculata</tp:taxon-name-part></tp:taxon-name></italic> and <italic><tp:taxon-name><tp:taxon-name-part taxon-name-part-type="genus" reg="Allacta">A.</tp:taxon-name-part><tp:taxon-name-part taxon-name-part-type="species" reg="bruna">bruna</tp:taxon-name-part></tp:taxon-name></italic>) and the remaining four belong to the <italic>polygrapha</italic> species group (<italic><tp:taxon-name><tp:taxon-name-part taxon-name-part-type="genus" reg="Allacta">A.</tp:taxon-name-part><tp:taxon-name-part taxon-name-part-type="species" reg="ornata">ornata</tp:taxon-name-part></tp:taxon-name></italic>, <italic><tp:taxon-name><tp:taxon-name-part taxon-name-part-type="genus" reg="Allacta">A.</tp:taxon-name-part><tp:taxon-name-part taxon-name-part-type="species" reg="robusta">robusta</tp:taxon-name-part></tp:taxon-name></italic>, <italic><tp:taxon-name><tp:taxon-name-part taxon-name-part-type="genus" reg="Allacta">A.</tp:taxon-name-part><tp:taxon-name-part taxon-name-part-type="species" reg="transversa">transversa</tp:taxon-name-part></tp:taxon-name></italic> and <italic><tp:taxon-name><tp:taxon-name-part taxon-name-part-type="genus" reg="Allacta">A.</tp:taxon-name-part><tp:taxon-name-part taxon-name-part-type="species" reg="xizangensis">xizangensis</tp:taxon-name-part></tp:taxon-name></italic>) (<xref ref-type="bibr" rid="B23">Roth 1993b</xref>; <xref ref-type="bibr" rid="B27">Wang et al. 2014</xref>; <xref ref-type="bibr" rid="B6">He et al. 2019</xref>). The five new species are placed in the <italic>hamifera</italic> species group by the male interstylar margin being broadly V-shaped (<xref ref-type="bibr" rid="B23">Roth 1993b</xref>).</p></tp:treatment-sec><ref-list><ref id="B23"><mixed-citation xmlns:xlink="http://www.w3.org/1999/xlink" xlink:type="simple"><person-group><name name-style="western"><surname>Roth</surname><given-names>LM</given-names></name></person-group> (<year>1993b</year>) <article-title>The cockroach genus <italic><tp:taxon-name><tp:taxon-name-part taxon-name-part-type="genus">Allacta</tp:taxon-name-part></tp:taxon-name></italic> Saussure &amp; Zehntner (<tp:taxon-name><tp:taxon-name-part taxon-name-part-type="suborder">Blattaria</tp:taxon-name-part></tp:taxon-name>, <tp:taxon-name><tp:taxon-name-part taxon-name-part-type="family">Blattellidae</tp:taxon-name-part></tp:taxon-name>: <tp:taxon-name><tp:taxon-name-part taxon-name-part-type="subfamily">Pseudophyllodromiinae</tp:taxon-name-part></tp:taxon-name>).</article-title><source>Insect Systematics &amp; Evolution</source><volume>23</volume>(<issue>4</issue>): <fpage>361</fpage>–<lpage>389</lpage>. <ext-link xlink:href="10.1163/187631292X00173" ext-link-type="doi" xlink:type="simple">https://doi.org/10.1163/187631292X00173</ext-link></mixed-citation></ref><ref id="B6"><mixed-citation xmlns:xlink="http://www.w3.org/1999/xlink" xlink:type="simple"><person-group><name name-style="western"><surname>He</surname><given-names>JJ</given-names></name><name name-style="western"><surname>Zheng</surname><given-names>YH</given-names></name><name name-style="western"><surname>Qiu</surname><given-names>L</given-names></name><name name-style="western"><surname>Che</surname><given-names>YL</given-names></name><name name-style="western"><surname>Wang</surname><given-names>ZQ</given-names></name></person-group> (<year>2019</year>) <article-title>Two new species and a new combination of <italic><tp:taxon-name><tp:taxon-name-part taxon-name-part-type="genus">Allacta</tp:taxon-name-part></tp:taxon-name></italic> (<tp:taxon-name><tp:taxon-name-part taxon-name-part-type="order">Blattodea</tp:taxon-name-part></tp:taxon-name>, <tp:taxon-name><tp:taxon-name-part taxon-name-part-type="family">Ectobiidae</tp:taxon-name-part></tp:taxon-name>, <tp:taxon-name><tp:taxon-name-part taxon-name-part-type="subfamily">Pseudophyllodromiinae</tp:taxon-name-part></tp:taxon-name>) from China, with notes on their behavior in nature.</article-title><source>ZooKeys</source><volume>836</volume>: <fpage>1</fpage>–<lpage>14</lpage>. <ext-link xlink:href="10.3897/zookeys.836.31673" ext-link-type="doi" xlink:type="simple">https://doi.org/10.3897/zookeys.836.31673</ext-link></mixed-citation></ref><ref id="B27"><mixed-citation xmlns:xlink="http://www.w3.org/1999/xlink" xlink:type="simple"><person-group><name name-style="western"><surname>Wang</surname><given-names>ZQ</given-names></name><name name-style="western"><surname>Gui</surname><given-names>SH</given-names></name><name name-style="western"><surname>Che</surname><given-names>YL</given-names></name><name name-style="western"><surname>Wang</surname><given-names>JJ</given-names></name></person-group> (<year>2014</year>) <article-title>The species of <italic><tp:taxon-name><tp:taxon-name-part taxon-name-part-type="genus">Allacta</tp:taxon-name-part></tp:taxon-name></italic> (<tp:taxon-name><tp:taxon-name-part taxon-name-part-type="order">Blattodea</tp:taxon-name-part></tp:taxon-name>: <tp:taxon-name><tp:taxon-name-part taxon-name-part-type="family">Ectobiidae</tp:taxon-name-part></tp:taxon-name>: <tp:taxon-name><tp:taxon-name-part taxon-name-part-type="subfamily">Pseudophyllodromiinae</tp:taxon-name-part></tp:taxon-name>) Occurring in China, with a description of a new species.</article-title><source>The Florida Entomologist</source><volume>97</volume>(<issue>2</issue>): <fpage>439</fpage>–<lpage>453</lpage>. <ext-link xlink:href="10.1653/024.097.0214" ext-link-type="doi" xlink:type="simple">https://doi.org/10.1653/024.097.0214</ext-link></mixed-citation></ref></ref-list></tp:taxon-treatment>
