# Supplementary material for: ﻿Discovery of five new species of Allacta from Yunnan and Hainan, China (Blattodea, Pseudophyllodromiidae)
Source: Zookeys. 2024 Feb 5;1191:1–21. doi: 10.3897/zookeys.1191.113043 (PMC10862344; doi:10.3897/zookeys.1191.113043)
Supplement: XML Treatment for Allacta bifolium [file zookeys.1191.113043-treatment2.xml]

<!DOCTYPE tp:taxon-treatment
  PUBLIC "-//TaxonX//DTD Taxonomic Treatment Publishing DTD v0 20100105//EN" "tax-treatment-NSO.dtd">
<tp:taxon-treatment xmlns:tp="http://www.plazi.org/taxpub"><tp:treatment-meta><kwd-group><label>Taxon classification</label><kwd>
                <named-content content-type="kingdom">Animalia</named-content>
              </kwd><kwd>
                <named-content content-type="order">Blattodea</named-content>
              </kwd><kwd>
                <named-content content-type="family">Pseudophyllodromiidae</named-content>
              </kwd></kwd-group><mixed-citation publication-type="journal"><person-group><name><surname>Li</surname><given-names>Bian-Lun</given-names></name><name><surname>Hu</surname><given-names>Peng-Hui</given-names></name><name><surname>Guo</surname><given-names>Lin</given-names></name><name><surname>Che</surname><given-names>Yan-Li</given-names></name><name><surname>Wang</surname><given-names>Zong-Qing</given-names></name></person-group><article-title>﻿Discovery of five new species of <italic><tp:taxon-name><tp:taxon-name-part taxon-name-part-type="genus" reg="Allacta">Allacta</tp:taxon-name-part></tp:taxon-name></italic> from Yunnan and Hainan, China (<tp:taxon-name><tp:taxon-name-part taxon-name-part-type="order">Blattodea</tp:taxon-name-part></tp:taxon-name>, <tp:taxon-name><tp:taxon-name-part taxon-name-part-type="subfamily">Pseudophyllodromiidae</tp:taxon-name-part></tp:taxon-name>)</article-title><source>Zookeys</source><day>05</day><month>02</month><year>2024</year><volume>1191</volume><fpage>1</fpage><lpage>21</lpage><pub-id pub-id-type="doi">10.3897/zookeys.1191.113043</pub-id></mixed-citation></tp:treatment-meta><tp:nomenclature><label>﻿</label><tp:taxon-name>
              <object-id xmlns:xlink="http://www.w3.org/1999/xlink" content-type="arpha" xlink:type="simple">588DAE3D-C799-552C-AD29-CA2134DBE11F</object-id>
              <tp:taxon-name-part taxon-name-part-type="genus" reg="Allacta">Allacta</tp:taxon-name-part>
              <tp:taxon-name-part taxon-name-part-type="species" reg="bifolium">bifolium</tp:taxon-name-part>
              <object-id xmlns:xlink="http://www.w3.org/1999/xlink" content-type="zoobank" xlink:type="simple">https://zoobank.org/1175CE1D-9C23-4CC9-9EE9-28A2677B9FD3</object-id>
            </tp:taxon-name><tp:taxon-authority>Li &amp; Wang</tp:taxon-authority><tp:taxon-status xmlns:xlink="http://www.w3.org/1999/xlink" xlink:type="simple">sp. nov.</tp:taxon-status><xref ref-type="fig" rid="F2">Fig. 2A–M</xref></tp:nomenclature><tp:treatment-sec sec-type="type material" id="SECID0ECTAG"><title>Type material</title><p><bold>(All in <abbrev xmlns:xlink="http://www.w3.org/1999/xlink" xlink:title="College of Plant Protection, Southwest University, Chongqing, China" id="ABBRID0EKTAG" xlink:type="simple">SWU</abbrev>). <italic>Holotype</italic></bold>: China • male; Yunnan Prov., Baoshan City, Baihualing; 1253 m; 24 Aug., 2015; Xin-Ran Li, Zhi-Wei Qiu leg. <bold><italic>Paratypes</italic></bold>: China • 3 males; same data as holotype; 1 male, Yuxi City, Xinping County, Mount Ailao, 1933 m, 12 May, 2016, Lu Qiu, Zhi-Wei Qiu leg.</p></tp:treatment-sec><tp:treatment-sec sec-type="diagnosis" id="SECID0ETTAG"><title>Diagnosis.</title><p>This species can be easily distinguished from its congeners by the small leaf-shaped tegmina, the absence of hind wings as well as the right side of the right stylus with a long, finger-like protrusion.</p></tp:treatment-sec><tp:treatment-sec sec-type="description" id="SECID0EYTAG"><title>Measurements</title><p><bold>(mm).</bold> Male, pronotum length × width: 3.1–3.2 × 4.9–5.2, tegmina length: 1.9–2.3, overall length: 11.2–12.5.</p></tp:treatment-sec><tp:treatment-sec sec-type="description" id="SECID0EAUAG"><title>Description.</title><p><bold>Male.</bold> Body dark brown (Fig. <xref ref-type="fig" rid="F2">2A, B</xref>). Face brown with a yellowish-brown transverse crescent band below antennal sockets (Fig. <xref ref-type="fig" rid="F2">2C</xref>). Lateral portions of thorax yellowish brown, including pronotum, mesonotum and metanotum as well as most of the tegmina (Fig. <xref ref-type="fig" rid="F2">2A</xref>). Tibiae yellowish brown with base dark brown. Cerci dorsally with basal half blackish brown, terminal parts yellowish brown; each segment ventrally with basal half dark brown and apical half light brown.</p><fig id="F2" position="float" orientation="portrait"><object-id xmlns:xlink="http://www.w3.org/1999/xlink" content-type="doi" xlink:type="simple">10.3897/zookeys.1191.113043.figure2</object-id><object-id xmlns:xlink="http://www.w3.org/1999/xlink" content-type="arpha" xlink:type="simple">96A32476-C0DA-55FB-A6F6-D2F7C60EC1E4</object-id><label>Figure 2.</label><caption><p><italic><tp:taxon-name><tp:taxon-name-part taxon-name-part-type="genus" reg="Allacta">Allacta</tp:taxon-name-part><tp:taxon-name-part taxon-name-part-type="species" reg="bifolium">bifolium</tp:taxon-name-part></tp:taxon-name></italic> sp. nov., male holotype <bold>A</bold> dorsal view <bold>B</bold> ventral view <bold>C</bold> head, ventral view <bold>D</bold> pronotum, dorsal view <bold>E</bold> maxillary palpi, ventral view <bold>F</bold> front femur, ventral view <bold>G</bold> tarsus and tarsal claws of front leg <bold>H</bold> tegmen, dorsal view <bold>I</bold> supra-anal plate and paraprocts, ventral view <bold>J</bold> subgenital plate, dorsal view <bold>K</bold> left phallomere, dorsal view <bold>L</bold> median phallomere, dorsal view <bold>M</bold> hook-like phallomere, dorsal view. Scale bars: 5 mm (<bold>A, B</bold>); 1 mm (<bold>C–M</bold>).</p></caption><graphic xmlns:xlink="http://www.w3.org/1999/xlink" xlink:href="zookeys-1191-001_article-113043__-g002.jpg" position="float" orientation="portrait" xlink:type="simple" id="oo_979963.jpg"><uri content-type="original_file" xlink:type="simple">https://binary.pensoft.net/fig/979963</uri></graphic></fig><p>Vertex with interocular space greater than the distance between antennal sockets. The third, and fourth maxillary palpi of approximately the same length, slightly longer than the fifth (Fig. <xref ref-type="fig" rid="F2">2E</xref>). Pronotum subparabolic with hind margin nearly straight. Tegmina greatly reduced (Fig. <xref ref-type="fig" rid="F2">2H</xref>), slightly surpass mesonotum, without veins. Hind wings absent. Anteroventral margin of front femur Type B<sub>3</sub> (Fig. <xref ref-type="fig" rid="F2">2F</xref>). Pulvillus only present on the fourth tarsomere (Fig. <xref ref-type="fig" rid="F2">2G</xref>). Tarsal claws symmetrical and unspecialized, arolia present.</p><p><bold><italic>Male abdomen and genitalia</italic>.</bold> Abdominal terga unspecialized. Supra-anal plate short, symmetrical, and hind margin arc-shaped. Paraprocts simple and plate-like (Fig. <xref ref-type="fig" rid="F2">2I</xref>). Subgenital plate asymmetrical with two styli arising in two concavities of hind margin. The right stylus longer than the left; the right cylindrical with a finger-like projection on right side; the left stylus nearly elliptical (Fig. <xref ref-type="fig" rid="F2">2J</xref>). The interstylar margin broadly V-shaped. Left phallomere complex (Fig. <xref ref-type="fig" rid="F2">2F</xref>). Median phallomere (L2vm) stem slender rod-like, slightly curved, apex blunt round with several small spines, base sharp with a large spine subsidiary sclerite; median phallomere subsidiary sclerite (R3) C-shaped clavate (Fig. <xref ref-type="fig" rid="F2">2L</xref>). Hooked phallomere (R2) on the right of subgenital plate, with pre-apical incision (Fig. <xref ref-type="fig" rid="F2">2M</xref>).</p></tp:treatment-sec><tp:treatment-sec sec-type="etymology" id="SECID0EZXAG"><title>Etymology.</title><p>The Latin words <italic>bi</italic>- means pair, double, and <italic>folium</italic> means leaf, referring to the tegmina being degenerated into small leaf-like structures and hind wings absent.</p></tp:treatment-sec><tp:treatment-sec sec-type="distribution" id="SECID0EDYAG"><title>Distribution.</title><p>China (Yunnan).</p></tp:treatment-sec></tp:taxon-treatment>
