# Supplementary material for: ﻿Discovery of five new species of Allacta from Yunnan and Hainan, China (Blattodea, Pseudophyllodromiidae)
Source: Zookeys. 2024 Feb 5;1191:1–21. doi: 10.3897/zookeys.1191.113043 (PMC10862344; doi:10.3897/zookeys.1191.113043)
Supplement: XML Treatment for Allacta redacta [file zookeys.1191.113043-treatment3.xml]

<!DOCTYPE tp:taxon-treatment
  PUBLIC "-//TaxonX//DTD Taxonomic Treatment Publishing DTD v0 20100105//EN" "tax-treatment-NSO.dtd">
<tp:taxon-treatment xmlns:tp="http://www.plazi.org/taxpub"><tp:treatment-meta><kwd-group><label>Taxon classification</label><kwd>
                <named-content content-type="kingdom">Animalia</named-content>
              </kwd><kwd>
                <named-content content-type="order">Blattodea</named-content>
              </kwd><kwd>
                <named-content content-type="family">Pseudophyllodromiidae</named-content>
              </kwd></kwd-group><mixed-citation publication-type="journal"><person-group><name><surname>Li</surname><given-names>Bian-Lun</given-names></name><name><surname>Hu</surname><given-names>Peng-Hui</given-names></name><name><surname>Guo</surname><given-names>Lin</given-names></name><name><surname>Che</surname><given-names>Yan-Li</given-names></name><name><surname>Wang</surname><given-names>Zong-Qing</given-names></name></person-group><article-title>﻿Discovery of five new species of <italic><tp:taxon-name><tp:taxon-name-part taxon-name-part-type="genus" reg="Allacta">Allacta</tp:taxon-name-part></tp:taxon-name></italic> from Yunnan and Hainan, China (<tp:taxon-name><tp:taxon-name-part taxon-name-part-type="order">Blattodea</tp:taxon-name-part></tp:taxon-name>, <tp:taxon-name><tp:taxon-name-part taxon-name-part-type="subfamily">Pseudophyllodromiidae</tp:taxon-name-part></tp:taxon-name>)</article-title><source>Zookeys</source><day>05</day><month>02</month><year>2024</year><volume>1191</volume><fpage>1</fpage><lpage>21</lpage><pub-id pub-id-type="doi">10.3897/zookeys.1191.113043</pub-id></mixed-citation></tp:treatment-meta><tp:nomenclature><label>﻿</label><tp:taxon-name>
              <object-id xmlns:xlink="http://www.w3.org/1999/xlink" content-type="arpha" xlink:type="simple">99DE8FDF-FF5B-5E3E-A3FC-D4444267BC62</object-id>
              <tp:taxon-name-part taxon-name-part-type="genus" reg="Allacta">Allacta</tp:taxon-name-part>
              <tp:taxon-name-part taxon-name-part-type="species" reg="redacta">redacta</tp:taxon-name-part>
              <object-id xmlns:xlink="http://www.w3.org/1999/xlink" content-type="zoobank" xlink:type="simple">https://zoobank.org/43882093-F05A-47B2-8072-E08C323B0FEB</object-id>
            </tp:taxon-name><tp:taxon-authority>Li &amp; Wang</tp:taxon-authority><tp:taxon-status xmlns:xlink="http://www.w3.org/1999/xlink" xlink:type="simple">sp. nov.</tp:taxon-status><xref ref-type="fig" rid="F3">Fig. 3A–M</xref></tp:nomenclature><tp:treatment-sec sec-type="type material" id="SECID0EWZAG"><title>Type material.</title><p><bold><italic>Holotype</italic></bold>: China • male (<abbrev xmlns:xlink="http://www.w3.org/1999/xlink" xlink:title="College of Plant Protection, Southwest University, Chongqing, China" id="ABBRID0EB1AG" xlink:type="simple">SWU</abbrev>); Yunnan Prov., Pingbian County, Mount Dawei; 1496 m; 15 May, 2016; Lu Qiu, Zhi-Wei Qiu leg.</p></tp:treatment-sec><tp:treatment-sec sec-type="diagnosis" id="SECID0EF1AG"><title>Diagnosis.</title><p>This species can be easily distinguished from its congeners by the wings being reduced and the pronotal disk with a brownish mushroom-shape marking.</p></tp:treatment-sec><tp:treatment-sec sec-type="description" id="SECID0EK1AG"><title>Measurements</title><p><bold>(mm).</bold> Male, pronotum length × width: 3.3 × 4.5, tegmina length: 4.5, overall length: 13.5.</p></tp:treatment-sec><tp:treatment-sec sec-type="description" id="SECID0ES1AG"><title>Description.</title><p><bold>Male.</bold> Body medium-sized, yellowish brown (Fig. <xref ref-type="fig" rid="F3">3A, B</xref>). Face yellowish brown with a large brown crescent band; antennae brownish yellow, darkening apically; the fifth maxillary palpus brown, the rest brownish yellow (Fig. <xref ref-type="fig" rid="F3">3C</xref>). Pronotum dark brown, lateral borders and posterolateral corners of pronotum pale yellowish brown (Fig. <xref ref-type="fig" rid="F3">3D</xref>). Tegmina yellowish brown. Abdomen terga reddish brown, lateral border light brown; sterna brownish yellow. Subgenital plate with posterior half brown (Fig. <xref ref-type="fig" rid="F3">3K</xref>). Cerci black in basal half of dorsal surface, and yellowish brown ventrally. Legs brownish yellow, coxae darker, tibiae yellowish with spines attachment area brown (Fig. <xref ref-type="fig" rid="F3">3J</xref>).</p><fig id="F3" position="float" orientation="portrait"><object-id xmlns:xlink="http://www.w3.org/1999/xlink" content-type="doi" xlink:type="simple">10.3897/zookeys.1191.113043.figure3</object-id><object-id xmlns:xlink="http://www.w3.org/1999/xlink" content-type="arpha" xlink:type="simple">4B25577D-313D-5E98-9C7D-2A09E3E30303</object-id><label>Figure 3.</label><caption><p><italic><tp:taxon-name><tp:taxon-name-part taxon-name-part-type="genus" reg="Allacta">Allacta</tp:taxon-name-part><tp:taxon-name-part taxon-name-part-type="species" reg="redacta">redacta</tp:taxon-name-part></tp:taxon-name></italic> sp. nov., male holotype <bold>A</bold> dorsal view <bold>B</bold> ventral view <bold>C</bold> head, ventral view <bold>D</bold> pronotum, dorsal view <bold>E</bold> maxillary palpi, ventral view <bold>F</bold> front femur, ventral view <bold>G</bold> tarsus and tarsal claws of front leg <bold>H</bold> tegmen, dorsal view <bold>I</bold> hind wing, dorsal view <bold>J</bold> supra-anal plate and paraprocts, ventral view <bold>K</bold> subgenital plate and median phallomere, dorsal view <bold>L</bold> left phallomere, dorsal view <bold>M</bold> hook-like phallomere, dorsal view. Scale bars: 5 mm (<bold>A, B</bold>); 1 mm (<bold>C–M</bold>).</p></caption><graphic xmlns:xlink="http://www.w3.org/1999/xlink" xlink:href="zookeys-1191-001_article-113043__-g003.jpg" position="float" orientation="portrait" xlink:type="simple" id="oo_979964.jpg"><uri content-type="original_file" xlink:type="simple">https://binary.pensoft.net/fig/979964</uri></graphic></fig><p>Vertex with interocular space greater than distance between antennal sockets. Pronotum subparabolic with hind margins nearly straight (Fig. <xref ref-type="fig" rid="F3">3D</xref>). The third and fourth maxillary palpi of approximately same length, slightly longer than the fifth (Fig. <xref ref-type="fig" rid="F3">3E</xref>). Tegmina and hind wings reduced, tegmina reach anterior edge of the second abdominal tergite; hind wings reach nearly two-thirds length of metanotum, width approximately one-tenth of tegmina (Fig. <xref ref-type="fig" rid="F3">3H, I</xref>). Anteroventral margin of front femur Type B<sub>3</sub> (Fig. <xref ref-type="fig" rid="F3">3F</xref>). Pulvillus only present on the fourth tarsomere (Fig. <xref ref-type="fig" rid="F3">3G</xref>). Tarsal claws symmetrical and unspecialized, arolia present.</p><p><bold><italic>Male abdomen and genitalia</italic>.</bold> Abdominal terga unspecialized. Supra-anal plate short, nearly triangular, symmetrical, with hind margin blunt round. Paraprocts simple and plate-like, with scattered setae on distal margin (Fig. <xref ref-type="fig" rid="F3">3J</xref>). Subgenital plate slightly asymmetrical, styli nearly elliptical, arising from the posterior margin concavities, right stylus slightly larger than the left, interstylar margin with broadly V-shaped notch (Fig. <xref ref-type="fig" rid="F3">3K</xref>). Left phallomere complex (Fig. <xref ref-type="fig" rid="F3">3L</xref>). Median phallomere (L2vm) stem slender, rod-like, apex blunt round with several small spines, with fine spines and bifurcation at three-quarters from base; median phallomere subsidiary sclerite (R3) C-shaped (Fig. <xref ref-type="fig" rid="F3">3K</xref>). Hooked phallomere (R2) on the right of subgenital plate, with V-shaped incision (Fig. <xref ref-type="fig" rid="F3">3M</xref>).</p></tp:treatment-sec><tp:treatment-sec sec-type="etymology" id="SECID0EX5AG"><title>Etymology.</title><p>The specific name <italic>redacta</italic> derived from Latin, refers to both the tegmina and hind wings being reduced, which do not reach half the length of the normal wings of its congeners.</p></tp:treatment-sec><tp:treatment-sec sec-type="distribution" id="SECID0EH6AG"><title>Distribution.</title><p>China (Yunnan).</p></tp:treatment-sec></tp:taxon-treatment>
