# Supplementary material for: ﻿Discovery of five new species of Allacta from Yunnan and Hainan, China (Blattodea, Pseudophyllodromiidae)
Source: Zookeys. 2024 Feb 5;1191:1–21. doi: 10.3897/zookeys.1191.113043 (PMC10862344; doi:10.3897/zookeys.1191.113043)
Supplement: XML Treatment for Allacta unicaudata [file zookeys.1191.113043-treatment4.xml]

<!DOCTYPE tp:taxon-treatment
  PUBLIC "-//TaxonX//DTD Taxonomic Treatment Publishing DTD v0 20100105//EN" "tax-treatment-NSO.dtd">
<tp:taxon-treatment xmlns:tp="http://www.plazi.org/taxpub"><tp:treatment-meta><kwd-group><label>Taxon classification</label><kwd>
                <named-content content-type="kingdom">Animalia</named-content>
              </kwd><kwd>
                <named-content content-type="order">Blattodea</named-content>
              </kwd><kwd>
                <named-content content-type="family">Pseudophyllodromiidae</named-content>
              </kwd></kwd-group><mixed-citation publication-type="journal"><person-group><name><surname>Li</surname><given-names>Bian-Lun</given-names></name><name><surname>Hu</surname><given-names>Peng-Hui</given-names></name><name><surname>Guo</surname><given-names>Lin</given-names></name><name><surname>Che</surname><given-names>Yan-Li</given-names></name><name><surname>Wang</surname><given-names>Zong-Qing</given-names></name></person-group><article-title>﻿Discovery of five new species of <italic><tp:taxon-name><tp:taxon-name-part taxon-name-part-type="genus" reg="Allacta">Allacta</tp:taxon-name-part></tp:taxon-name></italic> from Yunnan and Hainan, China (<tp:taxon-name><tp:taxon-name-part taxon-name-part-type="order">Blattodea</tp:taxon-name-part></tp:taxon-name>, <tp:taxon-name><tp:taxon-name-part taxon-name-part-type="subfamily">Pseudophyllodromiidae</tp:taxon-name-part></tp:taxon-name>)</article-title><source>Zookeys</source><day>05</day><month>02</month><year>2024</year><volume>1191</volume><fpage>1</fpage><lpage>21</lpage><pub-id pub-id-type="doi">10.3897/zookeys.1191.113043</pub-id></mixed-citation></tp:treatment-meta><tp:nomenclature><label>﻿</label><tp:taxon-name>
              <object-id xmlns:xlink="http://www.w3.org/1999/xlink" content-type="arpha" xlink:type="simple">10C30430-4C81-5253-B0AA-2E6CCEF8A50A</object-id>
              <tp:taxon-name-part taxon-name-part-type="genus" reg="Allacta">Allacta</tp:taxon-name-part>
              <tp:taxon-name-part taxon-name-part-type="species" reg="unicaudata">unicaudata</tp:taxon-name-part>
              <object-id xmlns:xlink="http://www.w3.org/1999/xlink" content-type="zoobank" xlink:type="simple">https://zoobank.org/6DFBFA71-EF72-470D-A851-F135D668408D</object-id>
            </tp:taxon-name><tp:taxon-authority>Li &amp; Wang</tp:taxon-authority><tp:taxon-status xmlns:xlink="http://www.w3.org/1999/xlink" xlink:type="simple">sp. nov.</tp:taxon-status><xref ref-type="fig" rid="F4">Fig. 4A–Q</xref></tp:nomenclature><tp:treatment-sec sec-type="type material" id="SECID0E1ABG"><title>Type material</title><p><bold>(All in <abbrev xmlns:xlink="http://www.w3.org/1999/xlink" xlink:title="College of Plant Protection, Southwest University, Chongqing, China" id="ABBRID0ECBBG" xlink:type="simple">SWU</abbrev>). <italic>Holotype</italic></bold>: China • male; Yunnan Prov., Pingbian County, Mount Dawei; 1496 m; 15 May, 2016; Lu Qiu, Zhi-Wei Qiu leg. <bold><italic>Paratypes</italic></bold>: China • 1 male and 1 female, same data as holotype.</p></tp:treatment-sec><tp:treatment-sec sec-type="diagnosis" id="SECID0ELBBG"><title>Diagnosis.</title><p>This species can be easily distinguished from all congeners by the absence of the left stylus in males, except for <italic><tp:taxon-name><tp:taxon-name-part taxon-name-part-type="genus" reg="Allacta">Allacta</tp:taxon-name-part><tp:taxon-name-part taxon-name-part-type="species" reg="lunulara">lunulara</tp:taxon-name-part></tp:taxon-name></italic> sp. nov., of which males are unknown (see below for females). This species shares a similar appearance with <italic><tp:taxon-name><tp:taxon-name-part taxon-name-part-type="genus" reg="Allacta">A.</tp:taxon-name-part><tp:taxon-name-part taxon-name-part-type="species" reg="lunulara">lunulara</tp:taxon-name-part></tp:taxon-name></italic> sp. nov., but it can be differentiated from the latter mainly by the following characters of the female genitalia: 1) third valves asymmetrical and slender rod-shaped, while symmetrical and broad crescent-shaped in <italic><tp:taxon-name><tp:taxon-name-part taxon-name-part-type="genus" reg="Allacta">A.</tp:taxon-name-part><tp:taxon-name-part taxon-name-part-type="species" reg="lunulara">lunulara</tp:taxon-name-part></tp:taxon-name></italic>; 2) posterior half of basivalvula narrower than the basal half, while basivalvula oval-shaped in <italic><tp:taxon-name><tp:taxon-name-part taxon-name-part-type="genus" reg="Allacta">A.</tp:taxon-name-part><tp:taxon-name-part taxon-name-part-type="species" reg="lunulara">lunulara</tp:taxon-name-part></tp:taxon-name></italic>; 3) spermatheca plate rounded with a sharp protrusion in the middle of the spermatheca plate, while front margin of spermatheca plate truncated in <italic><tp:taxon-name><tp:taxon-name-part taxon-name-part-type="genus" reg="Allacta">A.</tp:taxon-name-part><tp:taxon-name-part taxon-name-part-type="species" reg="lunulara">lunulara</tp:taxon-name-part></tp:taxon-name></italic>; and 4) laterosternal shelf asymmetrical, narrow, long and slightly curved, while symmetrical, broad and triangular in <italic><tp:taxon-name><tp:taxon-name-part taxon-name-part-type="genus" reg="Allacta">A.</tp:taxon-name-part><tp:taxon-name-part taxon-name-part-type="species" reg="lunulara">lunulara</tp:taxon-name-part></tp:taxon-name></italic>.</p></tp:treatment-sec><tp:treatment-sec sec-type="description" id="SECID0ETDBG"><title>Measurements</title><p><bold>(mm).</bold> Male, pronotum length × width: 3.7–4.0 × 5.5–5.9, tegmina length: 10.9–12.6, overall length: 14.9–16.0; female, pronotum length × width: 3.7–4.4 × 4.6–5.7, tegmina length: 9.2–11.4, overall length: 11.5–14.7.</p></tp:treatment-sec><tp:treatment-sec sec-type="description" id="SECID0E2DBG"><title>Description.</title><p><bold>Male.</bold> Body yellowish brown (Fig. <xref ref-type="fig" rid="F4">4A–D</xref>). Head yellow with ocelli white, frons with a yellowish-brown longitudinal stripe (Fig. <xref ref-type="fig" rid="F4">4E</xref>). The third and fourth maxillary palpi dark yellow, and the fifth maxillary palpus brown (Fig. <xref ref-type="fig" rid="F4">4G</xref>). Antennae yellowish brown, darkening apically. Lateral borders and front margin of pronotum translucent yellowish, a dark yellow inverted triangular pattern in the middle (Fig. <xref ref-type="fig" rid="F4">4F</xref>). Tegmina yellowish orange, clearly uneven in color with radial field, mediocubital field, and anal field darkening basally. Hind wings pale brown (Fig. <xref ref-type="fig" rid="F4">4J, K</xref>). Legs yellowish brown. Subgenital plate with posterior half grayish yellow (Fig. <xref ref-type="fig" rid="F4">4M</xref>). Cerci yellowish brown, with basal segment darker (Fig. <xref ref-type="fig" rid="F4">4L</xref>).</p><fig id="F4" position="float" orientation="portrait"><object-id xmlns:xlink="http://www.w3.org/1999/xlink" content-type="doi" xlink:type="simple">10.3897/zookeys.1191.113043.figure4</object-id><object-id xmlns:xlink="http://www.w3.org/1999/xlink" content-type="arpha" xlink:type="simple">7872D010-0BBB-54B4-8A5A-7D4349D05209</object-id><label>Figure 4.</label><caption><p><italic><tp:taxon-name><tp:taxon-name-part taxon-name-part-type="genus" reg="Allacta">Allacta</tp:taxon-name-part><tp:taxon-name-part taxon-name-part-type="species" reg="unicaudata">unicaudata</tp:taxon-name-part></tp:taxon-name></italic> sp. nov., male holotype <bold>A</bold> dorsal view <bold>B</bold> ventral view <bold>C</bold> paratype (female), dorsal view <bold>D</bold> paratype (female), ventral view <bold>E</bold> head, ventral view <bold>F</bold> pronotum, dorsal view <bold>G</bold> maxillary palpi, ventral view <bold>H</bold> front femur, ventral view <bold>I</bold> tarsus and tarsal claws of front leg <bold>J</bold> tegmen, dorsal view <bold>K</bold> hind wing, dorsal view <bold>L</bold> supra-anal plate and paraprocts, ventral view <bold>M</bold> subgenital plate, dorsal view <bold>N</bold> left phallomere, dorsal view <bold>O</bold> median phallomere, dorsal view <bold>P</bold> hook-like phallomere, dorsal view <bold>Q</bold> female subgenital plate, dorsal view. Scale bars: 5 mm (<bold>A–D</bold>); 1 mm (<bold>E–Q</bold>). Abbreviations: <bold>a.a.</bold> anterior arch, <bold>bsv.</bold> basivalvula, <bold>intc.s.</bold> intercalary sclerite, <bold>ltst.sh.</bold> laterosternal shelf, <bold>pp.</bold> paraprocts, <bold>pt.</bold> paratergites, <bold>sp.pl.</bold> spermathecal plate, <bold>vlf.I</bold> first valvifer, <bold>v.I</bold> first valves, <bold>v.II</bold> second valves, <bold>v.III</bold> third valves. For vein abbreviations see Material and methods.</p></caption><graphic xmlns:xlink="http://www.w3.org/1999/xlink" xlink:href="zookeys-1191-001_article-113043__-g004.jpg" position="float" orientation="portrait" xlink:type="simple" id="oo_979965.jpg"><uri content-type="original_file" xlink:type="simple">https://binary.pensoft.net/fig/979965</uri></graphic></fig><p>Vertex with interocular space narrower than distance between antennal sockets. The third and fourth maxillary palpi slightly longer than the fifth (Fig. <xref ref-type="fig" rid="F4">4G</xref>). Pronotum subparabolic with hind margins truncated (Fig. <xref ref-type="fig" rid="F4">4F</xref>). Tegmina and hind wings fully developed, both extending beyond the end of abdomen. Tegmina slender, with M and <abbrev xmlns:xlink="http://www.w3.org/1999/xlink" xlink:title="cubitus anterior" id="ABBRID0E4HBG" xlink:type="simple">CuA</abbrev> longitudinal, <abbrev xmlns:xlink="http://www.w3.org/1999/xlink" xlink:title="cubitus anterior" id="ABBRID0EBIBG" xlink:type="simple">CuA</abbrev> with four branches (Fig. <xref ref-type="fig" rid="F4">4J</xref>). M of hind wings with two branches, <abbrev xmlns:xlink="http://www.w3.org/1999/xlink" xlink:title="cubitus anterior" id="ABBRID0EJIBG" xlink:type="simple">CuA</abbrev> curved with three complete branches (Fig. <xref ref-type="fig" rid="F4">4K</xref>). Anteroventral margin of front femur Type B<sub>3</sub> (Fig. <xref ref-type="fig" rid="F4">4H</xref>). Pulvillus only present on the fourth tarsomere. Tarsal claws symmetrical and unspecialized, arolium present.</p><p><bold><italic>Male abdomen and genitalia</italic>.</bold> Abdominal terga unspecialized. Supra-anal plate short, symmetrical, with hind margin slightly concave. Paraprocts simple and plate-like (Fig. <xref ref-type="fig" rid="F4">4L</xref>). Subgenital plate asymmetrical with a V-shaped notch at the interstylar margin, without left stylus, right stylus cylindrical arising in a concavity of the hind margin near right posterolateral corner (Fig. <xref ref-type="fig" rid="F4">4M</xref>). Left phallomere complex (Fig. <xref ref-type="fig" rid="F4">4N</xref>). Median phallomere (L2vm) stem slender, rod-like, slightly curved, apex bluntly round with a small spine; median phallomere subsidiary sclerite (R3) C-shaped, apex sharp with a brush-like structure (Fig. <xref ref-type="fig" rid="F4">4O</xref>). Hooked phallomere (R2) on the right of subgenital plate, with pre-apical incision (Fig. <xref ref-type="fig" rid="F4">4P</xref>).</p><p><bold><italic>Female genitalia</italic>.</bold> Supra-anal plate nearly symmetrical. Paraprocts broad. Intercalary sclerite irregular plate-shaped and translucent. First valves robust, with inward protrusions. Second valves small. Third valves asymmetrical, slender rod-shaped, and the left branch obviously curved outward. The anterior margin of anterior arch slightly sclerotized. First valvifer long and narrow plate-like with setae on the inside. Basivalvula spindle-shaped, wide in the middle and tapers at both ends. Laterosternal shelf asymmetrical, narrow, long and slightly curved. Front margin of spermathecal plate rounded with a sharp protrusion in the middle. The spermatheca lobe forked, the end of one spermatheca branch enlarged, and the other long and tubular (Fig. <xref ref-type="fig" rid="F4">4R, S</xref>).</p></tp:treatment-sec><tp:treatment-sec sec-type="remarks" id="SECID0E4JBG"><title>Remarks.</title><p>This species resembles <italic><tp:taxon-name><tp:taxon-name-part taxon-name-part-type="genus" reg="Allacta">A.</tp:taxon-name-part><tp:taxon-name-part taxon-name-part-type="species" reg="alba">alba</tp:taxon-name-part></tp:taxon-name></italic>, but it can be differentiated from the latter by the following characters: 1) pronotal disc with an inverted triangular yellowish spot, while with subtrapezoidal symmetrical white markings in <italic><tp:taxon-name><tp:taxon-name-part taxon-name-part-type="genus" reg="Allacta">A.</tp:taxon-name-part><tp:taxon-name-part taxon-name-part-type="species" reg="alba">alba</tp:taxon-name-part></tp:taxon-name></italic>; 2) tegmina and hind wings slightly extending beyond the end of the abdomen, while extending far beyond the end of the abdomen in <italic><tp:taxon-name><tp:taxon-name-part taxon-name-part-type="genus" reg="Allacta">A.</tp:taxon-name-part><tp:taxon-name-part taxon-name-part-type="species" reg="alba">alba</tp:taxon-name-part></tp:taxon-name></italic>; and 3) subgenital plate without left stylus, while with two styli in <italic><tp:taxon-name><tp:taxon-name-part taxon-name-part-type="genus" reg="Allacta">A.</tp:taxon-name-part><tp:taxon-name-part taxon-name-part-type="species" reg="alba">alba</tp:taxon-name-part></tp:taxon-name></italic>. This species is placed in the <italic>hamifera</italic> species group by having the male interstylar margin broadly V-shaped.</p></tp:treatment-sec><tp:treatment-sec sec-type="etymology" id="SECID0ERLBG"><title>Etymology.</title><p>The Latin words <italic>uni</italic>- meaning one, single, and <italic>caudata</italic> meaning tailed, referring to subgenital plate with only one stylus.</p></tp:treatment-sec><tp:treatment-sec sec-type="distribution" id="SECID0E2LBG"><title>Distribution.</title><p>China (Yunnan).</p></tp:treatment-sec></tp:taxon-treatment>
