# Supplementary material for: ﻿Discovery of five new species of Allacta from Yunnan and Hainan, China (Blattodea, Pseudophyllodromiidae)
Source: Zookeys. 2024 Feb 5;1191:1–21. doi: 10.3897/zookeys.1191.113043 (PMC10862344; doi:10.3897/zookeys.1191.113043)
Supplement: XML Treatment for Allacta lunulara [file zookeys.1191.113043-treatment5.xml]

<!DOCTYPE tp:taxon-treatment
  PUBLIC "-//TaxonX//DTD Taxonomic Treatment Publishing DTD v0 20100105//EN" "tax-treatment-NSO.dtd">
<tp:taxon-treatment xmlns:tp="http://www.plazi.org/taxpub"><tp:treatment-meta><kwd-group><label>Taxon classification</label><kwd>
                <named-content content-type="kingdom">Animalia</named-content>
              </kwd><kwd>
                <named-content content-type="order">Blattodea</named-content>
              </kwd><kwd>
                <named-content content-type="family">Pseudophyllodromiidae</named-content>
              </kwd></kwd-group><mixed-citation publication-type="journal"><person-group><name><surname>Li</surname><given-names>Bian-Lun</given-names></name><name><surname>Hu</surname><given-names>Peng-Hui</given-names></name><name><surname>Guo</surname><given-names>Lin</given-names></name><name><surname>Che</surname><given-names>Yan-Li</given-names></name><name><surname>Wang</surname><given-names>Zong-Qing</given-names></name></person-group><article-title>﻿Discovery of five new species of <italic><tp:taxon-name><tp:taxon-name-part taxon-name-part-type="genus" reg="Allacta">Allacta</tp:taxon-name-part></tp:taxon-name></italic> from Yunnan and Hainan, China (<tp:taxon-name><tp:taxon-name-part taxon-name-part-type="order">Blattodea</tp:taxon-name-part></tp:taxon-name>, <tp:taxon-name><tp:taxon-name-part taxon-name-part-type="subfamily">Pseudophyllodromiidae</tp:taxon-name-part></tp:taxon-name>)</article-title><source>Zookeys</source><day>05</day><month>02</month><year>2024</year><volume>1191</volume><fpage>1</fpage><lpage>21</lpage><pub-id pub-id-type="doi">10.3897/zookeys.1191.113043</pub-id></mixed-citation></tp:treatment-meta><tp:nomenclature><label>﻿</label><tp:taxon-name>
              <object-id xmlns:xlink="http://www.w3.org/1999/xlink" content-type="arpha" xlink:type="simple">36E84531-88CD-5589-987B-697760A9A8BA</object-id>
              <tp:taxon-name-part taxon-name-part-type="genus" reg="Allacta">Allacta</tp:taxon-name-part>
              <tp:taxon-name-part taxon-name-part-type="species" reg="lunulara">lunulara</tp:taxon-name-part>
              <object-id xmlns:xlink="http://www.w3.org/1999/xlink" content-type="zoobank" xlink:type="simple">https://zoobank.org/B362287A-A0F7-4723-9E99-1EE39F9CE78A</object-id>
            </tp:taxon-name><tp:taxon-authority>Li &amp; Wang</tp:taxon-authority><tp:taxon-status xmlns:xlink="http://www.w3.org/1999/xlink" xlink:type="simple">sp. nov.</tp:taxon-status><xref ref-type="fig" rid="F5">Fig. 5A–L</xref></tp:nomenclature><tp:treatment-sec sec-type="type material" id="SECID0EONBG"><title>Type material</title><p><bold>(All in <abbrev xmlns:xlink="http://www.w3.org/1999/xlink" xlink:title="College of Plant Protection, Southwest University, Chongqing, China" id="ABBRID0EWNBG" xlink:type="simple">SWU</abbrev>). <italic>Holotype</italic></bold>: China • female; Yunnan Prov., Chuxiong City, Mount Zixi; 2239 m; 31 Jul., 2022; Lin Guo, Wei Han leg. <bold><italic>Paratype</italic></bold>: China • 1 female, same data as holotype.</p></tp:treatment-sec><tp:treatment-sec sec-type="diagnosis" id="SECID0E6NBG"><title>Diagnosis.</title><p>This species resembles <italic><tp:taxon-name><tp:taxon-name-part taxon-name-part-type="genus" reg="Allacta">A.</tp:taxon-name-part><tp:taxon-name-part taxon-name-part-type="species" reg="unicaudata">unicaudata</tp:taxon-name-part></tp:taxon-name></italic>, but it can be differentiated from <italic><tp:taxon-name><tp:taxon-name-part taxon-name-part-type="genus" reg="Allacta">A.</tp:taxon-name-part><tp:taxon-name-part taxon-name-part-type="species" reg="unicaudata">unicaudata</tp:taxon-name-part></tp:taxon-name></italic> mainly by the symmetrical and crescent-shaped third valves.</p></tp:treatment-sec><tp:treatment-sec sec-type="description" id="SECID0E2OBG"><title>Measurements</title><p><bold>(mm).</bold> Female, pronotum length × width: 3.3–3.4 × 4.8–5.2, tegmina length: 8.5–9.0, overall length: 11.6–12.2.</p></tp:treatment-sec><tp:treatment-sec sec-type="description" id="SECID0EDPBG"><title>Description.</title><p><bold>Female.</bold> Body yellowish brown (Fig. <xref ref-type="fig" rid="F5">5A, B</xref>). Head yellow with ocelli white; stripe between the eyes dark brown. Maxillary palpi light brown. Antennae yellowish brown (Fig. <xref ref-type="fig" rid="F5">5C</xref>). Lateral borders and front margin of pronotum translucent yellowish; an inverted triangular yellowish spot in the middle (Fig. <xref ref-type="fig" rid="F5">5D</xref>). Tegmina yellowish brown, and hind wings light brown (Fig. <xref ref-type="fig" rid="F5">5H, I</xref>). Legs yellowish brown.</p><fig id="F5" position="float" orientation="portrait"><object-id xmlns:xlink="http://www.w3.org/1999/xlink" content-type="doi" xlink:type="simple">10.3897/zookeys.1191.113043.figure5</object-id><object-id xmlns:xlink="http://www.w3.org/1999/xlink" content-type="arpha" xlink:type="simple">18644BFA-8191-5695-83EE-4374D27AFA5F</object-id><label>Figure 5.</label><caption><p><italic><tp:taxon-name><tp:taxon-name-part taxon-name-part-type="genus" reg="Allacta">Allacta</tp:taxon-name-part><tp:taxon-name-part taxon-name-part-type="species" reg="lunulara">lunulara</tp:taxon-name-part></tp:taxon-name></italic> sp. nov., female holotype <bold>A</bold> dorsal view <bold>B</bold> ventral view <bold>C</bold> head, ventral view <bold>D</bold> pronotum, dorsal view <bold>E</bold> maxillary palpi, ventral view <bold>F</bold> front femur, ventral view <bold>G</bold> tarsus and tarsal claws of front leg <bold>H</bold> tegmen, dorsal view <bold>I</bold> hind wing, dorsal view <bold>J</bold> subgenital plate, dorsal view <bold>K</bold> supra-anal plate, dorsal view <bold>L</bold> supra-anal plate, ventral view. Scale bars: 5 mm (<bold>A, B</bold>); 1 mm (<bold>C–L</bold>). Abbreviations: <bold>a.a.</bold> anterior arch, <bold>bsv.</bold> basivalvula,<bold>intc.s.</bold> intercalary sclerite, <bold>ltst.sh.</bold> laterosternal shelf, <bold>pp.</bold> paraprocts, <bold>pt.</bold> paratergites, <bold>sp.pl.</bold> spermathecal plate, <bold>vlf.I</bold> first valvifer, <bold>v.I</bold> first valves, <bold>v.II</bold> second valves, <bold>v.III</bold> third valves. For vein abbreviations see Materials and methods.</p></caption><graphic xmlns:xlink="http://www.w3.org/1999/xlink" xlink:href="zookeys-1191-001_article-113043__-g005.jpg" position="float" orientation="portrait" xlink:type="simple" id="oo_979966.jpg"><uri content-type="original_file" xlink:type="simple">https://binary.pensoft.net/fig/979966</uri></graphic></fig><p>Vertex with interocular space narrower than distance between antennal sockets (Fig. <xref ref-type="fig" rid="F5">5C</xref>). The third and fourth maxillary palpi of approximately same length, slightly longer than the fifth (Fig. <xref ref-type="fig" rid="F5">5E</xref>). Pronotum subparabolic with hind margins truncated (Fig. <xref ref-type="fig" rid="F5">5D</xref>). Tegmina and hind wings fully developed, both extending beyond the end of abdomen. Tegmina slender, with M and <abbrev xmlns:xlink="http://www.w3.org/1999/xlink" xlink:title="cubitus anterior" id="ABBRID0ETSBG" xlink:type="simple">CuA</abbrev> longitudinal, <abbrev xmlns:xlink="http://www.w3.org/1999/xlink" xlink:title="cubitus anterior" id="ABBRID0EXSBG" xlink:type="simple">CuA</abbrev> with four branches. M of hind wings with three branches, <abbrev xmlns:xlink="http://www.w3.org/1999/xlink" xlink:title="cubitus anterior" id="ABBRID0E2SBG" xlink:type="simple">CuA</abbrev> curved with three complete branches (Fig. <xref ref-type="fig" rid="F5">5H, I</xref>). Anteroventral margin of front femur Type B<sub>3</sub> (Fig. <xref ref-type="fig" rid="F5">5F</xref>). Pulvilli only present on the fourth tarsomere. Tarsal claws symmetrical and unspecialized, arolium present.</p><p><bold><italic>Female genitalia</italic>.</bold> Supra-anal plate nearly symmetrical. Paraprocts broad, not extending to the posterior margin of supra-anal plate. Intercalary sclerite irregular plate-shaped and translucent. First valves robust, with inward protrusions. Second valves small. Third valves symmetrical and broad crescent-shaped. The anterior margin of anterior arch slightly sclerotized. First valvifer long and narrow plate-like with setae on the inside. Basivalvula oval-shaped. Laterosternal shelf symmetrical, broad and triangle. Front margin of spermathecal plate truncated. The spermatheca lobe forked, the end of one spermatheca branch enlarged, and the other long and tubular (Fig. <xref ref-type="fig" rid="F5">5K, L</xref>).</p></tp:treatment-sec><tp:treatment-sec sec-type="remarks" id="SECID0EUTBG"><title>Remarks.</title><p>This species was found to be a cryptic species, very similar to <italic><tp:taxon-name><tp:taxon-name-part taxon-name-part-type="genus" reg="Allacta">A.</tp:taxon-name-part><tp:taxon-name-part taxon-name-part-type="species" reg="unicaudata">unicaudata</tp:taxon-name-part></tp:taxon-name></italic> Li &amp; Wang, sp. nov. but it can be differentiated from <italic><tp:taxon-name><tp:taxon-name-part taxon-name-part-type="genus" reg="Allacta">A.</tp:taxon-name-part><tp:taxon-name-part taxon-name-part-type="species" reg="unicaudata">unicaudata</tp:taxon-name-part></tp:taxon-name></italic> by the female genitalia characters aforementioned. In this study, after comparing the female genitalia in five <italic><tp:taxon-name><tp:taxon-name-part taxon-name-part-type="genus" reg="Allacta">Allacta</tp:taxon-name-part></tp:taxon-name></italic> species, it is confirmed that the variation in female genitalia can be applied to identify the species of <italic><tp:taxon-name><tp:taxon-name-part taxon-name-part-type="genus" reg="Allacta">Allacta</tp:taxon-name-part></tp:taxon-name></italic>. The <italic>COI</italic> divergence between them (6.6%) is significantly larger than the usual intraspecies distance in <italic><tp:taxon-name><tp:taxon-name-part taxon-name-part-type="genus" reg="Allacta">Allacta</tp:taxon-name-part></tp:taxon-name></italic> (Suppl. material <xref ref-type="supplementary-material" rid="S1">1</xref>). This species is placed in the <italic>hamifera</italic> species group by having a dark pronotum.</p></tp:treatment-sec><tp:treatment-sec sec-type="etymology" id="SECID0ENVBG"><title>Etymology.</title><p>The specific epithet is derived from the Latin word <italic>lunulara</italic> which means moon-like or relating to a crescent shape, referring to its crescent-shaped third valves.</p></tp:treatment-sec><tp:treatment-sec sec-type="distribution" id="SECID0E4VBG"><title>Distribution.</title><p>China (Yunnan).</p></tp:treatment-sec><tp:treatment-sec><!--Section generated to contain objects referenced in tp:taxon-treatment.--><supplementary-material xmlns:xlink="http://www.w3.org/1999/xlink" id="S1" position="float" orientation="portrait" xlink:type="simple"><object-id content-type="doi" xlink:type="simple">10.3897/zookeys.1191.113043.suppl1</object-id><object-id content-type="arpha" xlink:type="simple">6F3C8C5F-D58E-5CAA-AC9D-443E74CEB60F</object-id><label>Supplementary material 1</label><caption><p>Interspecific and intraspecific genetic distances of <italic><tp:taxon-name><tp:taxon-name-part taxon-name-part-type="genus" reg="Allacta">Allacta</tp:taxon-name-part></tp:taxon-name></italic></p></caption><statement content-type="dataType"><label>Data type</label><p>xls</p></statement><media xlink:href="zookeys-1191-001_article-113043__-s001.xls" mimetype="application" mime-subtype="vnd.ms-excel" position="float" orientation="portrait" xlink:type="simple" id="oo_979969.xls"><uri content-type="original_file" xlink:type="simple">https://binary.pensoft.net/file/979969</uri></media><permissions><license xlink:type="simple"><license-p>This dataset is made available under the Open Database License (http://opendatacommons.org/licenses/odbl/1.0/). The Open Database License (ODbL) is a license agreement intended to allow users to freely share, modify, and use this Dataset while maintaining this same freedom for others, provided that the original source and author(s) are credited.</license-p></license></permissions><attrib specific-use="authors">Bian-Lun Li, Peng-Hui Hu, Lin Guo, Yan-Li Che, Zong-Qing Wang</attrib></supplementary-material></tp:treatment-sec></tp:taxon-treatment>
