# Supplementary material for: ﻿Discovery of five new species of Allacta from Yunnan and Hainan, China (Blattodea, Pseudophyllodromiidae)
Source: Zookeys. 2024 Feb 5;1191:1–21. doi: 10.3897/zookeys.1191.113043 (PMC10862344; doi:10.3897/zookeys.1191.113043)
Supplement: XML Treatment for Allacta hemiptera [file zookeys.1191.113043-treatment6.xml]

<!DOCTYPE tp:taxon-treatment
  PUBLIC "-//TaxonX//DTD Taxonomic Treatment Publishing DTD v0 20100105//EN" "tax-treatment-NSO.dtd">
<tp:taxon-treatment xmlns:tp="http://www.plazi.org/taxpub"><tp:treatment-meta><kwd-group><label>Taxon classification</label><kwd>
                <named-content content-type="kingdom">Animalia</named-content>
              </kwd><kwd>
                <named-content content-type="order">Blattodea</named-content>
              </kwd><kwd>
                <named-content content-type="family">Pseudophyllodromiidae</named-content>
              </kwd></kwd-group><mixed-citation publication-type="journal"><person-group><name><surname>Li</surname><given-names>Bian-Lun</given-names></name><name><surname>Hu</surname><given-names>Peng-Hui</given-names></name><name><surname>Guo</surname><given-names>Lin</given-names></name><name><surname>Che</surname><given-names>Yan-Li</given-names></name><name><surname>Wang</surname><given-names>Zong-Qing</given-names></name></person-group><article-title>﻿Discovery of five new species of <italic><tp:taxon-name><tp:taxon-name-part taxon-name-part-type="genus" reg="Allacta">Allacta</tp:taxon-name-part></tp:taxon-name></italic> from Yunnan and Hainan, China (<tp:taxon-name><tp:taxon-name-part taxon-name-part-type="order">Blattodea</tp:taxon-name-part></tp:taxon-name>, <tp:taxon-name><tp:taxon-name-part taxon-name-part-type="subfamily">Pseudophyllodromiidae</tp:taxon-name-part></tp:taxon-name>)</article-title><source>Zookeys</source><day>05</day><month>02</month><year>2024</year><volume>1191</volume><fpage>1</fpage><lpage>21</lpage><pub-id pub-id-type="doi">10.3897/zookeys.1191.113043</pub-id></mixed-citation></tp:treatment-meta><tp:nomenclature><label>﻿</label><tp:taxon-name>
              <object-id xmlns:xlink="http://www.w3.org/1999/xlink" content-type="arpha" xlink:type="simple">77FE43E7-8DD5-5D55-9256-C2E2DBD53B0F</object-id>
              <tp:taxon-name-part taxon-name-part-type="genus" reg="Allacta">Allacta</tp:taxon-name-part>
              <tp:taxon-name-part taxon-name-part-type="species" reg="hemiptera">hemiptera</tp:taxon-name-part>
              <object-id xmlns:xlink="http://www.w3.org/1999/xlink" content-type="zoobank" xlink:type="simple">https://zoobank.org/3F418EF5-5850-420B-AFCE-CE43A91514FF</object-id>
            </tp:taxon-name><tp:taxon-authority>Li &amp; Wang</tp:taxon-authority><tp:taxon-status xmlns:xlink="http://www.w3.org/1999/xlink" xlink:type="simple">sp. nov.</tp:taxon-status><xref ref-type="fig" rid="F6">Fig. 6A–O</xref><tp:nomenclature-citation-list><tp:nomenclature-citation><tp:taxon-name>
                  <tp:taxon-name-part taxon-name-part-type="genus" reg="Temnopteryx">Temnopteryx</tp:taxon-name-part>
                  <tp:taxon-name-part taxon-name-part-type="species" reg="hainanensis">hainanensis</tp:taxon-name-part>
                </tp:taxon-name><comment><xref ref-type="bibr" rid="B15">Liu et al., 2017</xref>: 179 (<italic>nomen nudum</italic>); <xref ref-type="bibr" rid="B20">Qin and Liu 2019</xref>: 175.</comment></tp:nomenclature-citation><tp:nomenclature-citation><tp:taxon-name>
                  <tp:taxon-name-part taxon-name-part-type="genus" reg="Allacta">Allacta</tp:taxon-name-part>
                  <tp:taxon-name-part taxon-name-part-type="species" reg="hainanensis">hainanensis</tp:taxon-name-part>
                </tp:taxon-name><comment>: <xref ref-type="bibr" rid="B6">He et al. 2019</xref>: 8.</comment></tp:nomenclature-citation></tp:nomenclature-citation-list></tp:nomenclature><tp:treatment-sec sec-type="type material" id="SECID0EYYBG"><title>Type material.</title><p><bold><italic>Holotype</italic></bold>: China • male (<abbrev xmlns:xlink="http://www.w3.org/1999/xlink" xlink:title="College of Plant Protection, Southwest University, Chongqing, China" id="ABBRID0EDZBG" xlink:type="simple">SWU</abbrev>); Hainan Prov., Ledong County, Mount Jianfeng; 997 m; 16 Apr., 2015; Lu Qiu leg. <bold><italic>Paratypes</italic></bold>: China • 1 male (<abbrev xmlns:xlink="http://www.w3.org/1999/xlink" xlink:title="Shanghai Entomology Museum, Shanghai, China" id="ABBRID0EKZBG" xlink:type="simple">SEM</abbrev>); Hainan Prov., Changjiang County, Mount Bawang; 1495 m; 22 Sep., 2011; Xian-Wei Liu leg • 1 male (<abbrev xmlns:xlink="http://www.w3.org/1999/xlink" xlink:title="College of Plant Protection, Southwest University, Chongqing, China" id="ABBRID0EOZBG" xlink:type="simple">SWU</abbrev>); Hainan Prov., Ledong County, Mount Jianfeng; 1050 m; 6 Jul., 2007; Wei-Wei Zhang leg • 1 female (<abbrev xmlns:xlink="http://www.w3.org/1999/xlink" xlink:title="College of Plant Protection, Southwest University, Chongqing, China" id="ABBRID0ESZBG" xlink:type="simple">SWU</abbrev>); Hainan Prov., Ledong County, Mount Jianfeng; 997 m; 16 Apr., 2015; Lu Qiu leg • 3 males &amp; 5 females (<abbrev xmlns:xlink="http://www.w3.org/1999/xlink" xlink:title="College of Plant Protection, Southwest University, Chongqing, China" id="ABBRID0EWZBG" xlink:type="simple">SWU</abbrev>); Hainan Prov., Qiongzhong County, Limushan Stone Forest; 585 m; 12 Jul., 2023; Wen-Bo Deng leg • 3 females (<abbrev xmlns:xlink="http://www.w3.org/1999/xlink" xlink:title="College of Plant Protection, Southwest University, Chongqing, China" id="ABBRID0E1ZBG" xlink:type="simple">SWU</abbrev>); Hainan Prov., Qiongzhong County, Quling Valley; 662 m; 11 Jul., 2023; Yi-Shu Wang leg.</p></tp:treatment-sec><tp:treatment-sec sec-type="diagnosis" id="SECID0E5ZBG"><title>Diagnosis.</title><p>This species resembles <italic><tp:taxon-name><tp:taxon-name-part taxon-name-part-type="genus" reg="Allacta">A.</tp:taxon-name-part><tp:taxon-name-part taxon-name-part-type="species" reg="redacta">redacta</tp:taxon-name-part></tp:taxon-name></italic>, but it can be differentiated from <italic><tp:taxon-name><tp:taxon-name-part taxon-name-part-type="genus" reg="Allacta">A.</tp:taxon-name-part><tp:taxon-name-part taxon-name-part-type="species" reg="redacta">redacta</tp:taxon-name-part></tp:taxon-name></italic> mainly by the pronotal disk with a nib-shaped yellowish spot.</p></tp:treatment-sec><tp:treatment-sec sec-type="description" id="SECID0E11BG"><title>Measurements</title><p><bold>(mm).</bold> Male, pronotum length × width: 4.3–4.6 × 6.9–7.4, tegmina length: 5.5–5.7, overall length: 17.0–17.2; female, pronotum length × width: 4.0–4.4 × 6.5–7.4, tegmina length: 5.3–5.8, overall length: 16.9–17.2.</p></tp:treatment-sec><tp:treatment-sec sec-type="description" id="SECID0EC2BG"><title>Description.</title><p><bold>Male.</bold> Body dark brown (Fig. <xref ref-type="fig" rid="F6">6A, B</xref>). Face brown with dark brown stipples and spots in the middle (Fig. <xref ref-type="fig" rid="F6">6D</xref>). Antennae brown. The fifth maxillary palpi brown, the rest yellowish brown. Lateral borders and front margin of pronotum translucent yellowish; a nib-shaped yellowish spot in the middle (Fig. <xref ref-type="fig" rid="F6">6C</xref>). Tegmina brown, lateral borders translucent (Fig. <xref ref-type="fig" rid="F6">6I</xref>). Legs yellowish brown. Cerci yellowish brown, with basal dark brown (Fig. <xref ref-type="fig" rid="F6">6L</xref>).</p><fig id="F6" position="float" orientation="portrait"><object-id xmlns:xlink="http://www.w3.org/1999/xlink" content-type="doi" xlink:type="simple">10.3897/zookeys.1191.113043.figure6</object-id><object-id xmlns:xlink="http://www.w3.org/1999/xlink" content-type="arpha" xlink:type="simple">5F4C5AB2-2A35-51EE-8114-7E9DEE8D8E38</object-id><label>Figure 6.</label><caption><p><italic><tp:taxon-name><tp:taxon-name-part taxon-name-part-type="genus" reg="Allacta">Allacta</tp:taxon-name-part><tp:taxon-name-part taxon-name-part-type="species" reg="hemiptera">hemiptera</tp:taxon-name-part></tp:taxon-name></italic> sp. nov., male holotype <bold>A</bold> dorsal view <bold>B</bold> ventral view <bold>C</bold> pronotum, dorsal view <bold>D</bold> head, ventral view <bold>E</bold> maxillary palpi, ventral view <bold>F</bold> front femur, ventral view <bold>G</bold> tarsus and tarsal claws of front leg <bold>H</bold> female subgenital plate, dorsal view <bold>I</bold> tegmen, dorsal view <bold>J</bold> hind wing, dorsal view <bold>K</bold> subgenital plate, dorsal view <bold>L</bold> supra-anal plate and paraprocts, ventral view <bold>M</bold> left phallomere, dorsal view <bold>N</bold> median phallomere, dorsal view <bold>O</bold> hook-like phallomere, dorsal view. Scale bars: 5 mm (<bold>A, B</bold>); 2 mm (<bold>C–I</bold>); 1 mm (<bold>J–O</bold>). Abbreviations: <bold>a.a.</bold> anterior arch, <bold>bsv.</bold> basivalvula, <bold>intc.s.</bold> intercalary sclerite, <bold>ltst.sh.</bold> laterosternal shelf, <bold>pp.</bold> paraprocts, <bold>pt.</bold> paratergites, <bold>sp.pl.</bold> spermathecal plate, <bold>vlf.I</bold> first valvifer, <bold>v.I</bold> first valves, <bold>v.II</bold> second valves, <bold>v.III</bold> third valves.</p></caption><graphic xmlns:xlink="http://www.w3.org/1999/xlink" xlink:href="zookeys-1191-001_article-113043__-g006.jpg" position="float" orientation="portrait" xlink:type="simple" id="oo_979967.jpg"><uri content-type="original_file" xlink:type="simple">https://binary.pensoft.net/fig/979967</uri></graphic></fig><p>Vertex with interocular space obviously narrower than distance between antennal sockets (Fig. <xref ref-type="fig" rid="F6">6D</xref>). The third and fourth maxillary palpi of approximately same length, slightly longer than the fifth (Fig. <xref ref-type="fig" rid="F6">6E</xref>). Pronotum nearly triangle with front margins blunt round and hind margins truncated (Fig. <xref ref-type="fig" rid="F6">6C</xref>). Tegmina and hind wings reduced. Tegmina nearly quadrilateral, veins not obvious. Hind wings small, thin and transparent, about half the length of tegmina (Fig. <xref ref-type="fig" rid="F6">6I, J</xref>). Anteroventral margin of front femur Type B<sub>3</sub> (Fig. <xref ref-type="fig" rid="F6">6F</xref>). Pulvilli only present on the fourth tarsomere. Tarsal claws symmetrical and unspecialized, arolium present (Fig. <xref ref-type="fig" rid="F6">6G</xref>).</p><p><bold><italic>Male abdomen and genitalia</italic>.</bold> Abdominal terga unspecialized. Supra-anal plate short, nearly triangular, symmetrical, with incision at the middle of hind margin. Paraprocts simple and plate-like, with scattered setae on distal margin (Fig. <xref ref-type="fig" rid="F6">6L</xref>). Subgenital plate symmetrical, lateral margins round and styli nearly cylindrical, arising from the posterior margin concavities, right stylus slightly larger than the left, interstylar margin with W-shaped notch (Fig. <xref ref-type="fig" rid="F6">6K</xref>). Left phallomere complex (Fig. <xref ref-type="fig" rid="F6">6M</xref>). Median phallomere (L2vm) stem slender, rod-like, apex sharp, with a crack at quarter from base; median phallomere subsidiary sclerite (R3) C-shaped rod-like (Fig. <xref ref-type="fig" rid="F6">6N</xref>). Hooked phallomere (R2) on the right of subgenital plate, with V-shaped incision (Fig. <xref ref-type="fig" rid="F6">6O</xref>).</p><p><bold><italic>Female genitalia</italic>.</bold> Supra-anal plate nearly symmetrical. Paraprocts broad, not extending to the posterior margin of supra-anal plate. Intercalary sclerite irregular plate-shaped and translucent. First valves robust, with inward protrusions. Second valves small. Third valves symmetrical and broad rod-shaped. The anterior margin of anterior arch slightly sclerotized. First valvifer irregular swollen and oval with short setae on the inside. Basivalvula oval-shaped. Laterosternal shelf symmetrical, broad and trapezoid. Front margin of spermathecal plate truncated. The spermatheca lobe forked, the end of one spermatheca branch enlarged, and the other long and tubular (Fig. <xref ref-type="fig" rid="F6">6H</xref>).</p></tp:treatment-sec><tp:treatment-sec sec-type="remarks" id="SECID0ETAAI"><title>Remarks.</title><p>According to the International Code of Zoological Nomenclature (Article 16.4.2) (ICZN 1999), <italic><tp:taxon-name><tp:taxon-name-part taxon-name-part-type="genus" reg="Temnopteryx">Temnopteryx</tp:taxon-name-part><tp:taxon-name-part taxon-name-part-type="species" reg="hainanensis">hainanensis</tp:taxon-name-part></tp:taxon-name></italic><xref ref-type="bibr" rid="B15">Liu et al., 2017</xref> is invalid. <xref ref-type="bibr" rid="B6">He et al. (2019)</xref> did not realize that and moved <italic><tp:taxon-name><tp:taxon-name-part taxon-name-part-type="genus" reg="Temnopteryx">Temnopteryx</tp:taxon-name-part><tp:taxon-name-part taxon-name-part-type="species" reg="hainanensis">hainanensis</tp:taxon-name-part></tp:taxon-name></italic> to the genus <italic><tp:taxon-name><tp:taxon-name-part taxon-name-part-type="genus" reg="Allacta">Allacta</tp:taxon-name-part></tp:taxon-name></italic>. We here describe it as a new species based on the new material and the type specimens of <italic><tp:taxon-name><tp:taxon-name-part taxon-name-part-type="genus" reg="Temnopteryx">Temnopteryx</tp:taxon-name-part><tp:taxon-name-part taxon-name-part-type="species" reg="hainanensis">hainanensis</tp:taxon-name-part></tp:taxon-name></italic><xref ref-type="bibr" rid="B15">Liu et al., 2017</xref>.</p></tp:treatment-sec><tp:treatment-sec sec-type="etymology" id="SECID0ENCAI"><title>Etymology.</title><p>The Latin terms <italic>hemi</italic>- means half, <italic>ptera</italic> means wing, and <italic>hemiptera</italic> means that the tegmina is half the normal wing length.</p></tp:treatment-sec><tp:treatment-sec sec-type="distribution" id="SECID0EBDAI"><title>Distribution.</title><p>China (Hainan).</p></tp:treatment-sec><ref-list><ref id="B15"><mixed-citation xmlns:xlink="http://www.w3.org/1999/xlink" xlink:type="simple"><person-group><name name-style="western"><surname>Liu</surname><given-names>XW</given-names></name><name name-style="western"><surname>Zhu</surname><given-names>WB</given-names></name><name name-style="western"><surname>Dai</surname><given-names>L</given-names></name><name name-style="western"><surname>Wang</surname><given-names>HQ</given-names></name></person-group> (<year>2017</year>) <source>Cockroaches of Southeastern China.</source><publisher-name>Henan Science and Technology Press</publisher-name>, <publisher-loc>China</publisher-loc>, <size units="page">228 pp</size>.</mixed-citation></ref><ref id="B20"><mixed-citation xmlns:xlink="http://www.w3.org/1999/xlink" xlink:type="simple"><person-group><name name-style="western"><surname>Qin</surname><given-names>YY</given-names></name><name name-style="western"><surname>Liu</surname><given-names>XW</given-names></name></person-group> (<year>2019</year>) <article-title>Book review: Cockroaches of Southeastern China.</article-title><source>Zoological Systematics</source><volume>44</volume>(<issue>2</issue>): <fpage>175</fpage>–<lpage>175</lpage>. <ext-link xlink:href="10.11865/zs.201913" ext-link-type="doi" xlink:type="simple">https://doi.org/10.11865/zs.201913</ext-link></mixed-citation></ref><ref id="B6"><mixed-citation xmlns:xlink="http://www.w3.org/1999/xlink" xlink:type="simple"><person-group><name name-style="western"><surname>He</surname><given-names>JJ</given-names></name><name name-style="western"><surname>Zheng</surname><given-names>YH</given-names></name><name name-style="western"><surname>Qiu</surname><given-names>L</given-names></name><name name-style="western"><surname>Che</surname><given-names>YL</given-names></name><name name-style="western"><surname>Wang</surname><given-names>ZQ</given-names></name></person-group> (<year>2019</year>) <article-title>Two new species and a new combination of <italic><tp:taxon-name><tp:taxon-name-part taxon-name-part-type="genus">Allacta</tp:taxon-name-part></tp:taxon-name></italic> (<tp:taxon-name><tp:taxon-name-part taxon-name-part-type="order">Blattodea</tp:taxon-name-part></tp:taxon-name>, <tp:taxon-name><tp:taxon-name-part taxon-name-part-type="family">Ectobiidae</tp:taxon-name-part></tp:taxon-name>, <tp:taxon-name><tp:taxon-name-part taxon-name-part-type="subfamily">Pseudophyllodromiinae</tp:taxon-name-part></tp:taxon-name>) from China, with notes on their behavior in nature.</article-title><source>ZooKeys</source><volume>836</volume>: <fpage>1</fpage>–<lpage>14</lpage>. <ext-link xlink:href="10.3897/zookeys.836.31673" ext-link-type="doi" xlink:type="simple">https://doi.org/10.3897/zookeys.836.31673</ext-link></mixed-citation></ref></ref-list></tp:taxon-treatment>
