# Supplementary material for: ﻿Discovery of five new species of Allacta from Yunnan and Hainan, China (Blattodea, Pseudophyllodromiidae)
Source: Zookeys. 2024 Feb 5;1191:1–21. doi: 10.3897/zookeys.1191.113043 (PMC10862344; doi:10.3897/zookeys.1191.113043)
Supplement: Supplementary material 1 — Interspecific and intraspecific genetic distances of Allacta [file zookeys-1191-001_article-113043__-s001.xls]

## Sheet: MatrixOutput
Table S1. Interspecific and intraspecific genetic distances.
	OQ736904	5002287	5002288	5002329	5002286	OQ736905	5002343	5002342	OQ736902	5013913	OQ736903	5002282	5002308	OQ736996	5002314	OQ736995	5002302	KY349665	MG882127	5002309	5002310	5002334	5002289	5015272	5002290	5002291
OQ736904
5002287	0.00152439
5002288	0.00152439	0.0030581
5002329	0	0.00152439	0.00152439
5002286	0.00152439	0	0.0030581	0.00152439
OQ736905	0.221754	0.224461	0.224461	0.221754	0.224461
5002343	0.226964	0.229705	0.229705	0.226964	0.229705	0.0108397
5002342	0.226964	0.229705	0.229705	0.226964	0.229705	0.0108397	0
OQ736902	0.213155	0.210575	0.215756	0.213155	0.210575	0.199709	0.207326	0.207326
5013913	0.213155	0.210575	0.215756	0.213155	0.210575	0.199709	0.207326	0.207326	0.0030581
OQ736903	0.215897	0.218529	0.218529	0.215897	0.218529	0.142825	0.138073	0.138073	0.184371	0.181919
5002282	0.213431	0.216052	0.216052	0.213431	0.216052	0.14262	0.137895	0.137895	0.182067	0.179624	0.00152323
5002308	0.215897	0.218529	0.218529	0.215897	0.218529	0.142825	0.138073	0.138073	0.184371	0.181919	0	0.00152323
OQ736996	0.164653	0.167068	0.167068	0.164653	0.167068	0.181423	0.184223	0.184223	0.23298	0.230194	0.191669	0.189333	0.191669
5002314	0.164653	0.167068	0.167068	0.164653	0.167068	0.183953	0.186783	0.186783	0.230194	0.227431	0.191669	0.189333	0.191669	0.00460123
OQ736995	0.216601	0.219276	0.219276	0.216601	0.219276	0.125629	0.132095	0.132095	0.175578	0.17803	0.111778	0.113728	0.111778	0.181368	0.188641
5002302	0.211316	0.213948	0.213948	0.211316	0.213948	0.121263	0.127648	0.127648	0.173145	0.175578	0.11393	0.115887	0.11393	0.181368	0.188641	0.0030581
KY349665	0.208126	0.210696	0.210696	0.208126	0.210696	0.190115	0.200181	0.200181	0.127546	0.122948	0.1824	0.180114	0.1824	0.209733	0.212397	0.178674	0.173732
MG882127	0.156873	0.154566	0.159198	0.156873	0.154566	0.223525	0.22873	0.22873	0.231274	0.231274	0.206283	0.203875	0.206283	0.166111	0.166111	0.211141	0.20596	0.218695
5002309	0.209076	0.211708	0.211708	0.209076	0.211708	0.142068	0.146452	0.146452	0.174425	0.171954	0.152402	0.15025	0.152402	0.187009	0.192029	0.146126	0.141613	0.165338	0.213762
5002310	0.211708	0.214362	0.214362	0.211708	0.214362	0.139811	0.14417	0.14417	0.171954	0.169502	0.150121	0.147977	0.150121	0.18951	0.194569	0.148408	0.143861	0.162914	0.211141	0.00152439
5002334	0.229481	0.232233	0.232233	0.229481	0.232233	0.203703	0.201305	0.201305	0.185283	0.185283	0.190115	0.187803	0.190115	0.217036	0.214362	0.182992	0.180502	0.20255	0.195574	0.159198	0.156873
5002289	0.215332	0.217912	0.217912	0.215332	0.217912	0.187381	0.184698	0.184698	0.183214	0.180714	0.173524	0.171289	0.173524	0.210696	0.208126	0.14401	0.139514	0.178913	0.210182	0.135348	0.137571	0.180302
5015272	0.207918	0.205389	0.210468	0.207918	0.205389	0.17073	0.172973	0.172973	0.183953	0.181423	0.170904	0.168676	0.170904	0.200455	0.197974	0.150707	0.146126	0.16487	0.200335	0.131378	0.133593	0.182585	0.0659118
5002290	0.215332	0.217912	0.217912	0.215332	0.217912	0.187381	0.184698	0.184698	0.183214	0.180714	0.173524	0.171289	0.173524	0.210696	0.208126	0.14401	0.139514	0.178913	0.210182	0.135348	0.137571	0.180302	0	0.0659118
5002291	0.215332	0.217912	0.217912	0.215332	0.217912	0.187381	0.184698	0.184698	0.183214	0.180714	0.173524	0.171289	0.173524	0.210696	0.208126	0.14401	0.139514	0.178913	0.210182	0.135348	0.137571	0.180302	0	0.0659118	0

## Sheet: Caption
Table. Estimates of Evolutionary Divergence between Sequences
The number of base substitutions per site from between sequences are shown. Analyses were conducted using the Kimura 2-parameter model [1]. The rate variation among sites was modeled with a gamma distribution (shape parameter = 1). This analysis involved 26 nucleotide sequences. Codon positions included were 1st+2nd+3rd+Noncoding. All ambiguous positions were removed for each sequence pair (pairw…
1. Kimura M. (1980). A simple method for estimating evolutionary rate of base substitutions through comparative studies of nucleotide sequences. Journal of Molecular Evolution 16:111-120.
2. Tamura K., Stecher G., and Kumar S. (2021). MEGA 11: Molecular Evolutionary Genetics Analysis Version 11. Molecular Biology and Evolution https://doi.org/10.1093/molbev/msab120.
Disclaimer: Although utmost care has been taken to ensure the correctness of the caption, the caption text is provided "as is" without any warranty of any kind. Authors advise the user to carefully check the caption prior to its use for any purpose and report any errors or problems to the authors immediately (www.megasoftware.net). In no event shall the authors and their employers be liable for a…
